# Supplementary material for: Inhibition of the NAD salvage pathway in schistosomes impairs metabolism, reproduction, and parasite survival
Source: PLoS Pathog. 2020 May 27;16(5):e1008539. doi: 10.1371/journal.ppat.1008539 (PMC7252647; doi:10.1371/journal.ppat.1008539)
Supplement: S1 Data — Each Excel spreadsheet contains the primary data sets for Figs 1–7 (separate tabs). Data for each figure panel is indicated. (XLSX) [file ppat.1008539.s013.xlsx]

## Sheet: Figure 1
Panel C (Units : RFU)										Panel D (Units : RFU)						Panel E (Units : ng)			Panel F (Units : NAD ng/worm)			Panel G (Units : %)				Panel H (units : NAD ng/worm)			Panel I (units : eggs/female)			Panel J (units : eggs/female)			Panel K (units : eggs/female)
Time (min)	100ng/well		50 ng/well		25ng/well		12.5ng/well			Time (min)	SmNACE Male		SmNACE Female			Male parasite	Female parasite		SFM+NAD	SFM		[3a], log(uM)	% NAD catabolism			Vehicle+NAD	CMP1+NAD		SFM+NAD	SFM		Vehicle+NAD	CMP1+NAD		CMP1	CMP1 removed
0	0	0	0	0	0	0	0	0		0	0	0	0	0		42.32	16.86		27.9466	10.0037			115.671	84.3292		32.1362	8.77335		34	34.5		29	0		0	40.75
2	236.902	216.502	178.896	179.886	145.505	135.707	100.754	83.362		2	108.519	21.0815	71.44	69.882		43.34	9.81		23.3505	9.56713		0	106.531	110.413		16.7869	6.8671		26	17		18.75	0		0	21.75
4	311.529	289.493	166.181	171.65	137.776	121.651	98.4755	68.5655		4	175.163	-3.39825	60.2443	53.8832		25.41	12.55		21.949	21.3843		1	107.383	104.247		19.4649	7.12937		125.5	34		18	0		0	20
6	398.502	395.017	214.34	217.964	147.124	133.893	92.4085	57.2815		6	261.583	68.0482	79.3842	67.0678		19.42	10.58		15.9034	14.6797		1.39794	71.1316	69.049		27.4595	7.42209		38.5	6.5		3.75	0		0	50
8	438.762	458.152	227.304	231.537	159.893	125.487	80.681	51.793		8	249.933	43.972	83.6925	66.508					26.7268	12.6347		1.69897	39.0647	47.6669		14.9723	12.0437		50	43.5		19.75	0		0	47.75
10	502.274	527.197	244.069	244.662	157.185	123.245	62.6185	41.0085		10	246.702	104.853	94.6338	71.1582								2	60.4955	50.1326					40.75	26		20	0
12	549.192	585.223	259.517	269.423	142.09	121.754	82.6835	30.0825		12	270.771	145.566	104.934	70.4387								2.09691	41.0489	36.5557					21.75	2.75
14	620.78	660.201	299.93	302.991	167.148	140.746	62.4075	45.5135		14	367.233	229.929	117.168	80.8658								2.17609	30.5003	26.4271					20	29
16	673.98	715.042	321.907	318.869	174.902	139.906	65.539	41.554		16	362.382	293.091	130.701	83.8255								2.38021	24.9671	27.7184					50	40.75
18	719.76	788.11	336.967	346.93	172.067	153.478	56.5005	54.8175		18	428.79	390.845	151.655	88.0252															47.75	8.25
20	755.183	817.624	356.647	359.365	185.958	149.656	51.1135	43.2115		20	422.801	405.845	156.118	91.8702															41	10.5
22	811.383	875.64	390.432	390.678	202.553	161.147	85.2865	57.4065		22	448.688	429.591	170.564	107.166															63	20.25
24	848.686	919.584	386.95	410.908	196.978	161.784	56.705	55.453		24	501.834	443.427	182.44	115.41															53	19.5
26	885.048	940.696	390.022	405.409	201.632	169.18	122.314	37.9155		26	544.012	511.57	189.175	114.346															19.75	6.25
28	935.602	991.76	424.58	438.527	228.748	185.361	84.63	59.972		28	564.329	624.595	214.517	128.756															37.75	27.75
30	958.925	1040.56	437.15	460.516	231.527	191.754	71.058	53.911		30	580.364	574.187	222.819	141.149
32	999.389	1058.35	442.865	467.906	230.01	198.715	68.5935	64.4565		32	613.953	569.084	242.391	143.258
34	1024.42	1096.73	455.224	483.985	230.832	199.836	157.263	45.638		34	635.021	632.607	242.535	139.333
36	1036.18	1115.63	474.505	503.836	244.327	198.226	75.5275	67.0285		36	699.041	708.944	256.529	146.713
38	1071.95	1130.49	481.135	506.89	247.66	207.665	65.4235	63.1235		38	640	665.676	269.306	158.436
40	1088.29	1142.24	491.778	518.575	259.18	216.501	69.11	52.728		40	608.164	742.15	275.368	159.113
42	1113.96	1149.63	495.346	527.797	255.749	209.466	71.1445	66.8715		42	635.937	776.132	292.921	164.292
44	1147.4	1168.59	515.093	529.144	256.565	223.153	73.0655	58.0475		44	701.59	746.911	301.418	167.793
46	1162.38	1197.73	524.717	540.903	270.099	230.026	89.3675	72.5025		46	743.517	760.158	313.039	180.393
48	1175.15	1202.51	520.905	561.093	266.465	227.14	79.931	74.499		48	666.538	776.297	327.594	181.726
50	1205.34	1202.58	537.136	562.926	272.812	237.618	137.019	62.7465		50	815.998	913.044	343.842	185.857
52	1220.42	1237.96	541.321	576.707	273.74	239.532	75.9405	75.1725		52	838.606	954.022	357.975	201.919
54	1229.1	1223	555.604	594.153	276.235	243.631	76.6	74.78		54	817.919	951.127	361.687	207.742
56	1248.46	1219.85	569.874	593.706	277.187	250.863	71.8015	76.8395		56	901.614	976.878	359.445	213.208
58	1241.73	1249.41	569.693	587.874	269.008	242.23	117.837	65.299		58	980.445	986.27	366.683	216.392
60	1283.39	1270.54	598.775	616.389	290.293	263.513	100.687	77.976		60	982.191	1017.34	391.212	227.387
62	1273.67	1270.26	593.496	599.931	287.433	261.354	73.6015	75.4115		62	1093.33	1076.04	397.31	228.239
64	1283.97	1271.96	591.443	614.186	293.786	255.979	76.828	65.699		64	1126.93	1063.7	409.801	219.328
66	1306.41	1295.91	605.834	621.29	292.263	261.227	75.926	73.855		66	1165.74	1087.47	426.965	226.931
68	1313.7	1298.17	615.034	625.532	299.83	263.467	78.329	74.065		68	1206.26	1060.08	431.062	233.118
70	1338.66	1311.13	623.631	652.625	309.217	267.395	82.098	81.317		70	1132.48	1095.88	442.717	242.609
72	1336.62	1306.59	613.362	659.278	306.578	268.337	76.121	76.868		72	1078.06	1095.74	452.633	255.961
74	1350.06	1326.79	622.625	661.548	307.382	276.601	74.3205	81.2155		74	1146.59	1121.13	459.642	272.56
76	1345.62	1320.75	618.905	667.777	306.074	272.607	76.422	84.046		76	1173.06	1181.28	463.697	287.751
78	1355.97	1335.34	626.243	675.651	307.883	279.314	91.805	83.253		78	1230.63	1158.52	478.381	289.94
80	1371.23	1330.32	631.496	668.817	311.817	273.666	101.066	78.1555		80	1206.85	1203.03	489.597	283.108
82	1385.49	1364.91	649.438	683.972	314.457	290.254	90.211	90.395		82	1291.52	1173.64	498.149	287.194
84	1397.74	1351.4	647.171	684.085	315.69	287.356	89.845	95.495		84	1334.21	1179.99	509.393	287.363
86	1381.12	1366.84	661.808	697.034	325.685	287.087	93.3085	88.6855		86	1363.81	1227.63	510.823	290.725
88	1388.14	1366.01	640.134	696.76	319.954	278.889	86.9455	82.8895		88	1360.33	1255.12	514.793	293.373
90	1389.01	1376.07	646.313	705.223	320.163	270.021	100.309	82.4625		90	1366.87	1168.49	528.087	296.281
92	1403.08	1393.72	663.712	705.487	329.642	282.863	93.9195	87.1055		92	1238.76	1262.25	538.329	306.035
94	1393.5	1366.54	655.179	712.041	324.241	289.313	97.288	96.355		94	1177.2	1271.38	552.481	302.274
96	1395.73	1368.64	670.842	719.323	325.054	286.835	89.709	89.763		96	1408.59	1316.76	564.654	309.666
98	1431.26	1384.11	680.497	719.063	333.09	289.621	91.773	94.41		98	1213.43	1323.6	570.059	319.966
100	1413.18	1388.53	664.237	721.357	319.173	289.033	79.067	88.385		100	1237.67	1338.17	585.932	323.789
102	1421.81	1393.34	673.254	733.774	332.044	287.187	81.792	93.413		102	1218.36	1343.33	598.79	327.358
104	1426.57	1403.4	677.855	724.028	339.438	296.659	90.1315	83.6155		104	1350.2	1298.62	610.003	338.677
106	1429.57	1404.38	679.458	717.947	330.549	291.896	114.26	81.875		106	1422.08	1272.17	597.309	332.835
108	1423.61	1398.62	677.718	727.155	336.76	290.767	114.782	85.9285		108	1359.91	1363.32	615.136	327.219
110	1419.46	1393.74	694.26	742.483	346.082	306.241	90.349	93.875		110	1398.21	1336.83	629.421	328.621
112	1424.07	1392.49	688.061	734.083	337.947	295.531	118.791	85.5975		112	1348.79	1372.45	626.604	330.013
114	1418.29	1381.13	681.2	724.816	337.468	292.682	85.82	87.147		114	1392.26	1413.28	634.48	334.628
116	1422.93	1404	690.727	729.516	338.598	293.195	94.598	97.172		116	1332	1397.88	635.973	343.795
118	1443.13	1428.43	694.771	744.008	342	302.142	96.712	100.458		118	1306.84	1391.64	652.679	349.64
120	1450.58	1440.89	684.281	740.656	351.078	297.135	94.966	97.338		120	1289.38	1416.55	655.1	363.551

## Sheet: Figure 2
Panel E (units : NAD ng/worm)							Panel F (units : NAD ng/worm)				Panel G (units : NAD ng/worm)
Vehicle	FK866 31.25nM	FK866 62.5nM	FK866 125nM	FK866 250nM	FK866 500nM		Vehicle	FK866+NMN	FK866		Vehicle	FK866+NAM	FK866+NR	FK866+NA	FK866+Asp	FK866+Trp	FK866
18.3746	8.08416	5.84847	4.88651	2.6555	2.3463		9.41328	11.0327	0.837862		18.5471	7.75123	6.72589	3.33209	4.77207	2.45084	2.25346
19.2872	9.53155	5.88205	4.39367	2.64723	2.67206		5.92882	7.29401	0.374473		13.4444	9.97041	8.02699	5.19829	3.71866	3.32448	3.60959
15.4271	11.7789	7.02035	5.24879	2.19016	5.20864		4.09393	6.01799	0.137032		16.7049	11.7209	8.95884	4.38222	3.77901	4.0482	3.14366
20.7916	9.59071	5.47454	3.90948	2.82447	1.72424		6.55472	7.21809	0.299489
23.5333	10.0071	5.69845	4.10597	2.56514	2.59021		10.4958	7.18689	0.595644
10.2712	3.27821	2.72709	3.32045	1.79683	1.31618		5.57475	8.26677	1.1076
6.17881	19.1629	6.31439	3.07161	3.02051	1.86246		3.88131	7.05752	2.14703
10.5404	10.4553	8.52053	4.72415				4.78311	11.8272	1.03525
							18.5471	9.43333	2.25346
							13.4444	11.9835	3.60959
							16.7049	11.6711	3.14366

## Sheet: Figure 3
Panel A (units : NAD ng/worm)																						Panel B (units : NAD ng/worm)					Panel C (units : Lactic Acid ng/worm)					Panel E (units : score)			Panel G (units : eggs/female)								Panel H (units : eggs/female)					Panel I (units : motility units)
Time (hours)	Media					FK866					FK866+TRP					FK866+NMN						Vehicle	FK866	FK866+Trp	FK866+NMN		Vehicle	FK866	FK866+Trp	FK866+NMN		Vehicle	FK866		Vehicle	1nM FK866	10nM FK866	25nM FK866	50nM FK866	250nM FK866	500nM FK866		Vehicle	FK866	FK866+Trp	FK866+NMN		TIme(Days)	Media
0	13.5964	12.4803	12.165	7.96021	10.2041	13.5964	12.4803	12.165	7.96021	10.2041	13.5964	12.4803	12.165	7.96021	10.2041	13.5964	12.4803	12.165	7.96021	10.2041		9.41328	0.837862	0.613656	11.0327		19.3559	6.53305	8.64092	16.9035		0	3		117	274	250	148	55	7	36		50	0	4	24.6		0	75.0867
6	1.49073	7.15887	7.04831	7.3185	6.33768	5.13326	1.54456	0.751384	3.87674	2.75899	3.42599	3.19456	1.09983	3.63566	1.58288	6.7532	8.26254	11.0716	4.24171	10.8974		5.92882	0.374473	1.14437	7.29401		14.1268	8.445	8.73551	14.4173		0	2		125	118	154	27	31	1	0		58.6	2.6	1.4	59.2		1	120.333
12	2.29898	6.86745	1.23214	0.710782	2.11468	0.861348	0.923893	1.08943	1.14571	3.33269	0.913195	0.932202	3.41937	1.09133	3.64188	4.6215	5.97998	4.57085	6.16438	3.04196		4.09393	0.137032	0.512898	6.01799		15.6807	8.99224	6.3574	19.2884		0	2		133	297	61	1	57	2	0		28.6	0.6	4.4	45.2		2	118.6
24	3.48977	2.78058	2.51423	3.17541	6.4461	0.0196044	0.502299	0.325711	2.00457	1.52008	0.189874	0.332229	0.548026	1.06839	0.864084	4.44178	6.91372	4.15423	5.82563	3.34244		6.55472	0.299489	0.455528	7.21809		20.0518	6.8641	6.40469	13.5931		0	1		194	135	77	3	5	2	0							3	139.133
48	9.41328	5.92882	4.09393	6.55472	10.4958	0.837862	0.374473	0.137032	0.299489	0.595644	0.613656	1.14437	0.512898	0.455528	1.17183	11.0327	7.29401	6.01799	7.21809	7.18689		10.4958	0.595644	1.17183	7.18689		16.2752	9.32328	17.0049	17.2346		0	1		285	128	30	0	51	39	12							4	118.787
																																																5	115.67
																																																6	118.697
																																																7	103.687
																																																8	121.433
																																																9	107.283
																																																10	113.91
																																																11	108.137
																																																12	96.0567
[truncated: 14 more columns]

## Sheet: Figure 4
Panel A (units : ng/worm)					Panel C (units : motility units)														Panel D (units : percent survival)
Vehicle	FK866	FK866 + Trp	FK866 + NMN		TIme(Days)	Vehicle			FK866			FK866 + Trp			FK866 + NMN				Days	Vehicle (66 subjects at risk)	FK866 (54 subjects at risk)	FK866 + Trp (63 subjects at risk)	FK866 + NMN (62 subjects at risk)
9.30555	0.147878	0.231172	7.08409		0	57.5	50.87	53.09	107.1	20.31	50.94	67.93	88.63	133.5	94.54	46.03	34.74		0
11.7537	0.163005	0.177186	7.1537		1	116.2	109.1	111.1	199.7	58.81	106.4	113.8	139.7	218.2	198.5	61.7	70.29		1
9.59638	0.437167	0.193257	3.99735		2	136.5	112.9	143	275.3	100.6	182.9	137.6	163.4	253.7	208.4	79.38	111.4		2
15.7098	0.159173	0.138773	4.61424		3	169	152.7	167.5	297.1	104.5	191.3	134.1	195.5	245.2	279.1	92.14	167.4		3
7.20157	0.714464	0.249483	3.48903		4	178.7	174.2	153.2	248.9	111.7	168.9	125.9	188.9	256.4	219.2	155.1	174.3		4		1	1
6.91904		0.119467	5.46016		5	140.1	151.9	135.8	184.4	82.23	130.7	90.47	87.84	163	194.8	108.3	139.2		4			1
					6	126.8	147.5	123.5	116.3	83.56	39.25	72.73	52.74	103	216	171.3	192.2		5	1	1	1	1
					7	179.2	142.3	123.6	30.74	11.5	10.65	11.8	12.06	28.34	219.4	148.6	151.6		5	1	1	1	1
					8	176.5	132.9	177.9	5.806	5.187	5.066	6.289	13.88	18.56	264.9	165	193.6		5	1	1	1
					9	124.3	135.9	131.7	12.5	3.791	13.58	0	10.04	7.337	248.1	175	186.9		5	1		1
					10	171.9	172.2	176.9	21.04	20.65	13.27	0	1.556	3.921	270.5	183.4	204.3		5	1		1
																			5	1		1
																			5			1
																			6		1	1
																			6		1	1
																			6		1	1
																			6		1	1
																			6		1	1
																			6		1	1
																			6		1	1
																			6		1	1
																			6		1	1
																			6		1	1
																			6		1	1
																			6			1
																			6			1
																			6			1
																			6			1
																			6			1
																			6			1
																			6			1
																			6			1
																			7		1	1
																			7		1	1
																			7		1	1
																			7		1	1
																			7		1	1
																			7		1	1
																			7		1	1
																			7		1	1
																			7		1	1
																			7		1	1
																			7		1	1
																			7		1	1
																			7		1	1
																			7		1	1
																			7		1	1
																			7		1	1
																			7		1	1
																			7		1	1
																			7		1	1
																			7		1	1
																			7			1
																			8		1	1
																			8		1	1
																			8		1	1
																			8		1	1
																			8		1	1
																			8		1	1
																			8		1	1
																			8		1	1
																			8		1	1
																			8		1	1
																			8		1	1
																			8		1
																			8		1
																			8		1
																			8		1
																			10	0	0	0	0
																			10	0	0	0	0
																			10	0	0	0	0
																			10	0	0		0
																			10	0			0
																			10	0			0
																			10	0			0
																			10	0			0
																			10	0			0
																			10	0			0
																			10	0			0
																			10	0			0
																			10	0			0
																			10	0			0
																			10	0			0
																			10	0			0
																			10	0			0
																			10	0			0
																			10	0			0
																			10	0			0
																			10	0			0
																			10	0			0
																			10	0			0
																			10	0			0
																			10	0			0
																			10	0			0
																			10	0			0
																			10	0			0
																			10	0			0
																			10	0			0
																			10	0			0
																			10	0			0
																			10	0			0
																			10	0			0
																			10	0			0
																			10	0			0
																			10	0			0
																			10	0			0
																			10	0			0
																			10	0			0
																			10	0			0
																			10	0			0
																			10	0			0
																			10	0			0
																			10	0			0
																			10	0			0
																			10	0			0
																			10	0			0
																			10	0			0
																			10	0			0
																			10	0			0
																			10	0			0
																			10	0			0
																			10	0			0
																			10	0			0
																			10	0			0
																			10	0			0
																			10	0			0
																			10	0			0
																			10	0			0
																							0
																							0

## Sheet: Figure 5
Panel A (units : ng/worm)					Panel B (units : eggs/female)					Panel D (units : score)			Panel F (units : Motility units)														Panel G (units : % survival)						Panel H (units : motility units)														Panel I (units : % survival)
Media	FK866	FK866+Trp	FK866+NMN		Vehicle	FK866	FK866+Trp	FK866+NMN		Vehicle	FK866		TIme(Days)	Vehicle			FK866			FK866+Trp			FK866+NMN				Days post FK866	Vehicle (12 subjects at risk)	250nM FK866 (12 subjects at risk)	250nM FK866 + 2mM Trp (12 subjects at risk)	250nM FK866 + 2mM NMN (12 subjects at risk)		Time (Days)	Vehicle			250nM FK866			250nM FK866+2mM Trp			250nM FK866+2mM NMN				Time (Days)	Vehicle ( 9 subjects at risk)	250nM FK866 (7 subjects at risk)
7.71349	2.76201	1.22128	6.45119		157	8	63	204		0	1		0	159.77	99.99	101.6	113.283	76.34	82.64	137.37	128.5	89.79	113.6	121.6	113.267		0						0	28.15	43.29	9.059	14.28	14.48	58.76	34.36	15.2	71.05	1.75	40.56	17.72		0
10.6763	1.54506	1.88538	6.1594		122	0	5	191		0	2		1	163.533	71.05	109.1	143.2	49.73	90.93	133.2	68.49	81.53	108.953	134.9	80.5		1						1	57.88	41.22	31.53	38.66	30.73	78.91	59.58	34.43	125	48.25	43.39	23.2		1
5.4356	1.50265	4.8169	14.5875		200	53	93	189		1	3		2	137.757	92.92	81.24	126.6	103.4	54.83	141	107.9	83.88	109.333	123.9	73.6		2						2	74.78	36.37	41.06	33.68	24.04	53	86.51	34.23	84.43	70.71	40.83	59.83		2
14.4082	2.32909	1.00413	13.8653		107	91	48	167		0	1		3	121.927	40.87	78.9	70	47.72	33.7	132.633	31.54	90.68	153.033	132.4	78.19		3						3	55.43	29.4	43.82	16.87	9.572	45	66.35	3.757	51.86	36.8	21.19	40.66		3
12.0459	3.11236	4.52792	11.8883			39	43	157		0	3		4	133.633	97.8	70.04	78.0767	71.19	43.27	99.8733	52.51	76.73	104.28	127.5	87.59		4						4	78.5	39.8	55.51	20.62	13.43	64.02	45.11	14.44	55.48	34.63	36.71	72.37		4		1
16.8961										0	2.5		5	120.82	73.83	50.48	84.8367	15.98	6.278	52.8433	54.81	52.42	122.333	126.5	69.19		5		1	1			5	62.93	41.79	57.35	12.62	6.877	44.47	49.78	33.04	59.04	50.41	63.4	49.76		4
										0	3		6	131.167	67.26	67.97	60.4967	16.08	5.676	20.368	43.13	60.67	115.28	110.3	54.86		5		1	1			6	44.89	40.46	57.84	9.362	0	26.27	23.81	37.05	37.59	11.81	30.82	45.43		5		1
										0.5			7	127.09	66.85	77.38	49.0233	0.6332	0	18.8133	4.34	7.664	116.433	139.3	55.39		5		1	1			7	66.31	41.94	52.97	2.245	0	17.57	25.7	20.85	63.6	53.83	65.29	37.79		5		1
													8	126.82	46.62	58.16	0	0	0	10.5	22.89	0	110.333	89.46	57.5		5		1	1			8	40.61	41.88	45.51	0.7729	0	16.49	16.72	15.36	49.16	41.26	60.61	43.17		5		1
													9	95.5867	33.54	54.32	23.6183	0	0	10.6499	2.337	0	110.7	94.22	44.24		5		1				9	31.29	34.2	64.84	2.708	0	5.318	26.43	19.49	48.14	48.02	60.45	44.07		6
													10	128.093	56.16	38.03	14.1083	0	0	2.825	11.19	0.1	111.053	63.53	32.71		6		1	1			10	71.32	34.67	72.41	0	0	0.2754	5.034	9.28	21.11	36.42	57.72	62.67		7
													11	110.547	51.98	31.88	7.32177	0	0.12	2.765	5.275	0	114.873	47.6	40.79		6			1																	8		1
													12	99.3333	38.92	58.03	4.357	0	0	0.4948	0	0	121.777	72.84	48.43		7																				8
																											8	1	1	1																	9		1
																											8		1	1																	9		1
																											8			1																	10
																											8			1
																											9		1
																											10
																											11		1
																											12
																											12
																											12
																											12
																											12
																											12
																											12
																											12
																											12
																											12
																											12
[truncated: 2 more columns]

## Sheet: Figure 6
Panel B (units : eggs/liver x10^3)			Panel D (units : grams)				Panel F (units : # of granulomas)			Panel G (units : NAD ng/worm)			Panel H (units : worm #)
Vehicle	FK866		Vehicle	FK866	Uninfected		Vehicle	FK866		Vehicle	FK866		Vehicle	FK866
23.534	10.173		2.1338	1.8804	2.3993		9.53	8		14.4243	3.25089		21	30
18.546	5.431		2.8495	1.88	1.9335		13.5	13.6		14.3665	6.82232		29	12
15.658	3.238		2.5117	1.6015	1.4042		12.45	4.41		10.8109	3.77657		13	37
19.11	15.552		2.978	2.268	1.1148		13.4	8.444		11.913	3.58546		29	13
41.818	8.827		2.9683	1.7275	2.1225		14.1	7.222		12.4204	1.74797		42	38
39.383	14.005		3.7918	1.9224			15.9	9.3		11.925	3.72682		40	25
										13.7396	6.4358
											5.47897

## Sheet: Figure 7
Panel C (units : mg)				Panel D (units : grams)				Panel E (units : Eggs per liver x10^3)			Panel G (units : # of granulomas)			Panel H (units : # of worms)			Panel I (units : NAD ng/worm)
Uninfected	FK866+NA	Vehicle+NA		Uninfected	FK866+NA	Vehicle+NA		Vehicle+NA	FK866+NA		Vehicle+NA	FK866+NA		Vehicle+NA	FK866+NA		Vehicle+NA	FK866+NA
335.1	76.7	612.9		2.543	1.444	3.116		111.477	23.678		15.3	11.7		49	29		9.83676	7.48513
130.6	232.4	654.3		1.774	1.835	3.741		76.884	22.922		17.3	10.2		49	19		6.94019	8.31235
168.7	491.8	681.6		2.189	2.777	3.049		68.134	25.563		17.6	18.2		63	25		9.25977	5.76547
	248.6	544.7			2.383	2.536		45.739	23.852		19.3	12.4		42	33		17.9724	9.29346
	195.1	567.8			2.298	2.978		74.45	28.472		17.9	11.78		54	29		14.9492	10.3009
		562.4				3.367		53.407			16			58			15.3771	8.84087
																	19.471	11.5161
