# Supplementary material for: Inhibition of the NAD salvage pathway in schistosomes impairs metabolism, reproduction, and parasite survival
Source: PLoS Pathog. 2020 May 27;16(5):e1008539. doi: 10.1371/journal.ppat.1008539 (PMC7252647; doi:10.1371/journal.ppat.1008539)
Supplement: S2 Data — Each Excel spreadsheet contains the primary data sets for S4 and S5 Figs (separate tabs). Data for each figure panel is indicated. (XLSX) [file ppat.1008539.s014.xlsx]

## Sheet: S. Fig 4
Day	Vehicle (13 subjects at risk)	250nM FK866 (19 subjects at risk)	125nM FK866 (14 subjects at risk)	62.5nM FK866 (16 subjects at risk)	31nM FK866 (13 subjects at risk)	15nM FK866 (14 subjects at risk)
0
1
2
3		1	1
3		1	1
4		1	1	1	1
5		1	1	1
5		1	1
5		1	1
6		1
6		1
7
8	0	1	1	0	0	0
8	0	1		0	0	0
8	0	1		0	0	0
8	0	1		0	0	0
8	0	1		0	0	0
8	0	1		0	0	0
8	0	1		0	0	0
8	0	0	0	0	0	0
8	0	0	0	0	0	0
8	0		0	0	0	0
8	0		0	0	0	0
8	0	1	0	0	0	0
8	0	0	0	0		0
8			0	0		0

## Sheet: S. Fig 5
	Panel B (units: mg)				Panel C (Units: total cells x10^6)				Panel D (units: Total eggs x10^3)				Panel E (units: g)				Panel G (units: Granulomas/40x Field)
	Uninfected	FK866	FK866+NA		Uninfected	FK866	FK866+NA		Vehicle+NA	FK866+NA	FK866		Vehicle+NA	FK866+NA	FK866		Vehicle+NA	FK866+NA	FK866
	281.1	102	270.4		75.1	7.07	41.2		34.972	22.252	11.008		3.258	2.154	1.846		12.7	11.06	13.1
	291.6	106.8	221		62.8	11.3	61.5		51.646	23.691	24.766		3.046	2.086	1.964		17.2	13.46	11.53
	439.5	90.6	268.2		88.5	5.9	57.9		26.041	11.406	14.775		2.252	2	1.916		16.93	10.66	10.13
			234.1				61.4		22.145	11.448			2.327	2.026			16.13	8.73
			253.3				68.9		44.426	15.188			2.711	2.259			17.8	12.93
			116.9				14		45.396	9.457			2.469	1.607			16	11.26
